# Supplementary material for: Selective Separation of Inorganic and Organic Carbonates in Aqueous Solutions by Reverse Osmosis (RO) and Nanofiltration (NF) Membranes
Source: Membranes (Basel). 2026 Jul 20;16(7):248. doi: 10.3390/membranes16070248 (PMC13414083; doi:10.3390/membranes16070248)
Supplement: Supplementary file 1 [file membranes-16-00248-s001.zip]

Archive with 1 entries (1 files):
- membranes-4409181-supplementary.pdf
